# Supplementary material for: Encouraging “Positive Views” of Mental Illness in High Schools: An Evaluation of Bring Change 2 Mind Youth Engagement Clubs
Source: Health Promot Pract. 2022 Sep 26;24(5):873–85. doi: 10.1177/15248399221098349 (PMC10481624; doi:10.1177/15248399221098349)
Supplement: sj-do-1-hpp-10.1177_15248399221098349 – Supplemental material for Encouraging “Positive Views” of Mental Illness in High Schools: An Evaluation of Bring Change 2 Mind Youth Engagement Clubs [file sj-do-1-hpp-10.1177_15248399221098349.do]

//First upload appropriate data file

//Must manually input studymonth

// Labeling variables
/* Labeling original variables */
label variable timestamp "When survey completed"
label variable peoplewhohavehadmentalillnessinc "MH Knowledge Famous"
label variable givingmedicinecanbeausefulwaytot "MH Knowledge Medicine"
label variable talktherapyisausefulwaytotreatme "MH Knowledge Talk Therapy"
label variable mostpeoplewithsevereformsofmenta "MH Knowledge Getting Better"
label variable iwouldbecomfortablemeetingaperso "MH Attitudes Comfort Meeting"
label variable studentswithmentalillnessneedspe ///
"MH Attitudes Special Programs in School"
label variable studentswithmentalillnessshouldn "MH Attitudes Regular Classes"
label variable iwouldbefrightenedifapproachedby "MH Attitudes Approached"
label variable iwouldbewillingtohavesomeonewith "Soc Dist Neighbor"
label variable var11 "Soc Dist Share Class"
label variable iwouldbewillingtoworkonaclasspro "Soc Dist Class Project"
label variable iwouldbewillingtogoonadatewithso "Soc Dist Date"
label variable iamamemberofthebringchange2minds "BC2M member"
label variable howfamiliarareyouwithbringchange "Familiarity with BC2M"
label variable comparedtootherschoolactivitiesh "Involvement with BC2M"
label variable whatisyourethnicitycheckallthata "Race or ethnicity"
label variable whatisthegenderonyourbirthcertif "gender at birth"
label variable whatisyourgendernow "Gender now"
label variable whatisyoursexualorientation "sexual orientation"

label variable iwouldfeelcomfortableaskinganadu "comfort help adult"
label variable ihaveneverobservedapersonwithame "never observed MI"
label variable ihavewatchedashowthatincludedape "TV show MI"
label variable ihaveobservedapersonwithmentalil "observed MI"
label variable ihavebeeninaclasswithapersonwith "class MI"
label variable ihaveafriendwhohasamentalillness "friend MI"
label variable ihavearelativewhohasamentalillne "relative MI"
label variable ilivewithapersonwhohasamentalill "live with MI"
label variable responseoptionalihaveamentalilln "I have MI"
label variable ihavemetapersonwithmentalillness "BC2M contact MI"
label variable iknowwhatmentalillnessis         "know what MI is"
label variable pleaseexplainwhatyouthinkmentali "what is MI"
label variable pleasewritedownthelasttwoletters "personal ID"

/* Creating numeric values for Likert-scale variables */
gen MHKFamous=. 
replace MHKFamous=0 if peoplewhohavehadmentalillnessinc=="Strongly Agree"
replace MHKFamous=1 if peoplewhohavehadmentalillnessinc=="Agree"
replace MHKFamous=2 if peoplewhohavehadmentalillnessinc=="Neutral"
replace MHKFamous=3 if peoplewhohavehadmentalillnessinc=="Disagree"
replace MHKFamous=4 if peoplewhohavehadmentalillnessinc=="Strongly disagree"
replace MHKFamous=0 if peoplewhohavehadmentalillnessinc=="Strongly Agree"
replace MHKFamous=1 if peoplewhohavehadmentalillnessinc=="Agree"
replace MHKFamous=2 if peoplewhohavehadmentalillnessinc=="Neutral"
replace MHKFamous=3 if peoplewhohavehadmentalillnessinc=="Disagree"
replace MHKFamous=4 if peoplewhohavehadmentalillnessinc=="Strongly Disagree"

gen MHKMedicine=. 
replace MHKMedicine=0 if givingmedicinecanbeausefulwaytot=="Strongly agree"
replace MHKMedicine=1 if givingmedicinecanbeausefulwaytot=="Agree"
replace MHKMedicine=2 if givingmedicinecanbeausefulwaytot=="Neutral"
replace MHKMedicine=3 if givingmedicinecanbeausefulwaytot=="Disagree"
replace MHKMedicine=4 if givingmedicinecanbeausefulwaytot=="Strongly disagree"
replace MHKMedicine=0 if givingmedicinecanbeausefulwaytot=="Strongly agree"
replace MHKMedicine=1 if givingmedicinecanbeausefulwaytot=="Agree"
replace MHKMedicine=2 if givingmedicinecanbeausefulwaytot=="Neutral"
replace MHKMedicine=3 if givingmedicinecanbeausefulwaytot=="Disagree"
replace MHKMedicine=4 if givingmedicinecanbeausefulwaytot=="Strongly disagree"

gen MHKTalk=.
replace MHKTalk=0 if talktherapyisausefulwaytotreatme=="Strongly Agree"
replace MHKTalk=1 if talktherapyisausefulwaytotreatme=="Agree"
replace MHKTalk=2 if talktherapyisausefulwaytotreatme=="Neutral"
replace MHKTalk=3 if talktherapyisausefulwaytotreatme=="Disagree"
replace MHKTalk=4 if talktherapyisausefulwaytotreatme=="Strongly disagree"
replace MHKTalk=0 if talktherapyisausefulwaytotreatme=="Strongly agree"
replace MHKTalk=1 if talktherapyisausefulwaytotreatme=="Agree"
replace MHKTalk=2 if talktherapyisausefulwaytotreatme=="Neutral"
replace MHKTalk=3 if talktherapyisausefulwaytotreatme=="Disagree"
replace MHKTalk=4 if talktherapyisausefulwaytotreatme=="Strongly disagree"

gen MHKGettingBetter=.
replace MHKGettingBetter=0 if mostpeoplewithsevereformsofmenta=="Strongly agree"
replace MHKGettingBetter=1 if mostpeoplewithsevereformsofmenta=="Agree"
replace MHKGettingBetter=2 if mostpeoplewithsevereformsofmenta=="Neutral"
replace MHKGettingBetter=3 if mostpeoplewithsevereformsofmenta=="Disagree"
replace MHKGettingBetter=4 if mostpeoplewithsevereformsofmenta=="Strongly disagree"
replace MHKGettingBetter=0 if mostpeoplewithsevereformsofmenta=="Strongly agree"
replace MHKGettingBetter=1 if mostpeoplewithsevereformsofmenta=="Agree"
replace MHKGettingBetter=2 if mostpeoplewithsevereformsofmenta=="Neutral"
replace MHKGettingBetter=3 if mostpeoplewithsevereformsofmenta=="Disagree"
replace MHKGettingBetter=4 if mostpeoplewithsevereformsofmenta=="Strongly disagree"

gen MHAComfortMeeting=.
replace MHAComfortMeeting=0 if iwouldbecomfortablemeetingaperso=="Strongly agree"
replace MHAComfortMeeting=1 if iwouldbecomfortablemeetingaperso=="Agree"
replace MHAComfortMeeting=2 if iwouldbecomfortablemeetingaperso=="Neutral"
replace MHAComfortMeeting=3 if iwouldbecomfortablemeetingaperso=="Disagree"
replace MHAComfortMeeting=4 if iwouldbecomfortablemeetingaperso=="Strongly disagree"
replace MHAComfortMeeting=0 if iwouldbecomfortablemeetingaperso=="Strongly Agree"
replace MHAComfortMeeting=1 if iwouldbecomfortablemeetingaperso=="Agree"
replace MHAComfortMeeting=2 if iwouldbecomfortablemeetingaperso=="Neutral"
replace MHAComfortMeeting=3 if iwouldbecomfortablemeetingaperso=="Disagree"
replace MHAComfortMeeting=4 if iwouldbecomfortablemeetingaperso=="Strongly Disagree"

gen MHASpecialProgram=.
replace MHASpecialProgram=0 if studentswithmentalillnessneedspe=="Strongly Agree"
replace MHASpecialProgram=1 if studentswithmentalillnessneedspe=="Agree"
replace MHASpecialProgram=2 if studentswithmentalillnessneedspe=="Neutral"
replace MHASpecialProgram=3 if studentswithmentalillnessneedspe=="Disagree"
replace MHASpecialProgram=4 if studentswithmentalillnessneedspe=="Strongly disagree"
replace MHASpecialProgram=0 if studentswithmentalillnessneedspe=="Strongly agree"
replace MHASpecialProgram=1 if studentswithmentalillnessneedspe=="Agree"
replace MHASpecialProgram=2 if studentswithmentalillnessneedspe=="Neutral"
replace MHASpecialProgram=3 if studentswithmentalillnessneedspe=="Disagree"
replace MHASpecialProgram=4 if studentswithmentalillnessneedspe=="Strongly disagree"

gen MHARegularClasses=.
replace MHARegularClasses=0 if studentswithmentalillnessshouldn=="Strongly agree"
replace MHARegularClasses=1 if studentswithmentalillnessshouldn=="Agree"
replace MHARegularClasses=2 if studentswithmentalillnessshouldn=="Neutral"
replace MHARegularClasses=3 if studentswithmentalillnessshouldn=="Disagree"
replace MHARegularClasses=4 if studentswithmentalillnessshouldn=="Strongly disagree"
replace MHARegularClasses=0 if studentswithmentalillnessshouldn=="Strongly agree"
replace MHARegularClasses=1 if studentswithmentalillnessshouldn=="Agree"
replace MHARegularClasses=2 if studentswithmentalillnessshouldn=="Neutral"
replace MHARegularClasses=3 if studentswithmentalillnessshouldn=="Disagree"
replace MHARegularClasses=4 if studentswithmentalillnessshouldn=="Strongly disagree"

gen MHAApproached=.
replace MHAApproached=0 if iwouldbefrightenedifapproachedby=="Strongly agree"
replace MHAApproached=1 if iwouldbefrightenedifapproachedby=="Agree"
replace MHAApproached=2 if iwouldbefrightenedifapproachedby=="Neutral"
replace MHAApproached=3 if iwouldbefrightenedifapproachedby=="Disagree"
replace MHAApproached=4 if iwouldbefrightenedifapproachedby=="Strongly disagree"
replace MHAApproached=0 if iwouldbefrightenedifapproachedby=="Strongly Agree"
replace MHAApproached=1 if iwouldbefrightenedifapproachedby=="Agree"
replace MHAApproached=2 if iwouldbefrightenedifapproachedby=="Neutral"
replace MHAApproached=3 if iwouldbefrightenedifapproachedby=="Disagree"
replace MHAApproached=4 if iwouldbefrightenedifapproachedby=="strongly disagree"

gen SDNeighbor=.
replace SDNeighbor=0 if iwouldbewillingtohavesomeonewith=="Strongly agree"
replace SDNeighbor=1 if iwouldbewillingtohavesomeonewith=="Agree"
replace SDNeighbor=2 if iwouldbewillingtohavesomeonewith=="Neutral"
replace SDNeighbor=3 if iwouldbewillingtohavesomeonewith=="Disagree"
replace SDNeighbor=4 if iwouldbewillingtohavesomeonewith=="Strongly disagree"
replace SDNeighbor=0 if iwouldbewillingtohavesomeonewith=="Strongly agree"
replace SDNeighbor=1 if iwouldbewillingtohavesomeonewith=="Agree"
replace SDNeighbor=2 if iwouldbewillingtohavesomeonewith=="Neutral"
replace SDNeighbor=3 if iwouldbewillingtohavesomeonewith=="Disagree"
replace SDNeighbor=4 if iwouldbewillingtohavesomeonewith=="Strongly disagree"

gen SDShareClass=.
replace SDShareClass=0 if var11=="Strongly Agree"
replace SDShareClass=1 if var11=="Agree"
replace SDShareClass=2 if var11=="Neutral"
replace SDShareClass=3 if var11=="Disagree"
replace SDShareClass=4 if var11=="strongly disagree"
replace SDShareClass=0 if var11=="Strongly agree"
replace SDShareClass=1 if var11=="Agree"
replace SDShareClass=2 if var11=="Neutral"
replace SDShareClass=3 if var11=="Disagree"
replace SDShareClass=4 if var11=="Strongly disagree"

gen SDClassProject=.
replace SDClassProject=0 if iwouldbewillingtoworkonaclasspro=="Strongly agree"
replace SDClassProject=1 if iwouldbewillingtoworkonaclasspro=="Agree"
replace SDClassProject=2 if iwouldbewillingtoworkonaclasspro=="Neutral"
replace SDClassProject=3 if iwouldbewillingtoworkonaclasspro=="Disagree"
replace SDClassProject=4 if iwouldbewillingtoworkonaclasspro=="Strongly disagree"
replace SDClassProject=0 if iwouldbewillingtoworkonaclasspro=="Strongly Agree"
replace SDClassProject=1 if iwouldbewillingtoworkonaclasspro=="Agree"
replace SDClassProject=2 if iwouldbewillingtoworkonaclasspro=="Neutral"
replace SDClassProject=3 if iwouldbewillingtoworkonaclasspro=="Disagree"
replace SDClassProject=4 if iwouldbewillingtoworkonaclasspro=="Strongly disagree"

gen SDDate=.
replace SDDate=0 if iwouldbewillingtogoonadatewithso=="Strongly agree"
replace SDDate=1 if iwouldbewillingtogoonadatewithso=="Agree"
replace SDDate=2 if iwouldbewillingtogoonadatewithso=="Neutral"
replace SDDate=3 if iwouldbewillingtogoonadatewithso=="Disagree"
replace SDDate=4 if iwouldbewillingtogoonadatewithso=="Strongly disagree"
replace SDDate=0 if iwouldbewillingtogoonadatewithso=="Strongly agree"
replace SDDate=1 if iwouldbewillingtogoonadatewithso=="Agree"
replace SDDate=2 if iwouldbewillingtogoonadatewithso=="Neutral"
replace SDDate=3 if iwouldbewillingtogoonadatewithso=="Disagree"
replace SDDate=4 if iwouldbewillingtogoonadatewithso=="Strongly disagree"

/* Create dichotomous yes/no variable for BC2M membership, label values */
gen BC2Mmember=.
replace BC2Mmember=0 if iamamemberofthebringchange2minds=="Disagree"
replace BC2Mmember=0 if iamamemberofthebringchange2minds=="False"
replace BC2Mmember=0 if iamamemberofthebringchange2minds=="Neutral"
replace BC2Mmember=0 if iamamemberofthebringchange2minds=="Strongly disagree"
replace BC2Mmember=1 if iamamemberofthebringchange2minds=="True"
replace BC2Mmember=0 if iamamemberofthebringchange2minds=="FALSE"
replace BC2Mmember=1 if iamamemberofthebringchange2minds=="TRUE"

/* Create numeric variable for BC2M familiarity & involvement */
gen BC2Mfamiliarity=.
replace BC2Mfamiliarity=0 if howfamiliarareyouwithbringchange=="Not at all familiar"
replace BC2Mfamiliarity=1 if howfamiliarareyouwithbringchange=="A little familiar"
replace BC2Mfamiliarity=2 if howfamiliarareyouwithbringchange=="Moderately familiar"
replace BC2Mfamiliarity=3 if howfamiliarareyouwithbringchange=="Extremely Familiar"
replace BC2Mfamiliarity=0 if howfamiliarareyouwithbringchange=="Not at all familiar"
replace BC2Mfamiliarity=1 if howfamiliarareyouwithbringchange=="A little familiar"
replace BC2Mfamiliarity=2 if howfamiliarareyouwithbringchange=="Moderately familiar"
replace BC2Mfamiliarity=3 if howfamiliarareyouwithbringchange=="Extremely familiar"

gen BC2Minvolvement=.
replace BC2Minvolvement=0 if comparedtootherschoolactivitiesh=="Not at all involved"
replace BC2Minvolvement=1 if comparedtootherschoolactivitiesh=="A little involved"
replace BC2Minvolvement=2 if comparedtootherschoolactivitiesh=="Moderately involved"
replace BC2Minvolvement=3 if comparedtootherschoolactivitiesh=="Extremely involved"
replace BC2Minvolvement=0 if comparedtootherschoolactivitiesh=="Not at all involved"
replace BC2Minvolvement=1 if comparedtootherschoolactivitiesh=="A little involved"
replace BC2Minvolvement=2 if comparedtootherschoolactivitiesh=="Moderately involved"
replace BC2Minvolvement=3 if comparedtootherschoolactivitiesh=="Extremely Involved"


************************************************
***** Fall 18 and Spring 19 Common Commands ****
************************************************

// labeling numeric values for month
label define studymonth 0 "Oct-18" 1 "Nov-18" 2 "Dec-18" 3 "Jan-19" 4 "Feb-19" 5 "Mar-19" 6 "Apr-19" 7 "May-19" 8 "Jun-19"
label values month studymonth

/* Label values of Likert-scaled items */
label define LikertSAgreeSDisagree 0 "Strongly agree" 1 "Agree" 2 "Neutral" 3 "Disagree" 4 "Strongly disagree"
label values MHKFamous LikertSAgreeSDisagree
label values MHKMedicine LikertSAgreeSDisagree
label values MHKTalk LikertSAgreeSDisagree
label values MHKGettingBetter LikertSAgreeSDisagree
label values MHAComfortMeeting LikertSAgreeSDisagree
label values MHASpecialProgram LikertSAgreeSDisagree
label values MHARegularClasses LikertSAgreeSDisagree
label values MHAApproached LikertSAgreeSDisagree
label values SDNeighbor LikertSAgreeSDisagree
label values SDShareClass LikertSAgreeSDisagree
label values SDClassProject LikertSAgreeSDisagree
label values SDDate LikertSAgreeSDisagree

// Label values of BC2M membership
label define truefalse 0 "False" 1 "True"
label values BC2Mmember truefalse

//Label values of BC2M familiary
label define familiarity 0 "Not at all familiar" 1 "A little familiar" 2 "Moderately familiar" 3 "Extremely familiar"
label values BC2Mfamiliarity familiarity

// Label values of BC2M involvement
label define involvement 0 "Not at all involved" 1 "A little involved" 2 "Moderately involved" 3 "Extremely involved"
label values BC2Minvolvement involvement

// Create BC2Mengagment
gen BC2Mengagement=.
label variable BC2Mengagement "Familiarity + Involvement"
replace BC2Mengagement=BC2Mfamiliarity+BC2Minvolvement

/* Clearning the race data. This was difficult, as you can see! */
gen race=.
replace race=0 if whatisyourethnicitycheckallthata=="Latino or Hispanic"
replace race=0 if whatisyourethnicitycheckallthata=="Latin American"
replace race=0 if whatisyourethnicitycheckallthata=="Latin American "
replace race=0 if whatisyourethnicitycheckallthata=="Latin American "
replace race=0 if whatisyourethnicitycheckallthata== ///
"Latino or Hispanic;Decline to answer"
replace race=0 if whatisyourethnicitycheckallthata== ///
"Latino or Hispanic;Noooooooooo this is patrick"
replace race=0 if whatisyourethnicitycheckallthata=="Mexican:) "
replace race=0 if whatisyourethnicitycheckallthata== ///
"Latino or Hispanic;South American"
replace race=0 if whatisyourethnicitycheckallthata=="Mexican"
replace race=0 if whatisyourethnicitycheckallthata=="Mexican- american"
replace race=0 if whatisyourethnicitycheckallthata=="Mexican:) "
replace race=0 if whatisyourethnicitycheckallthata=="Anmerican and Hispanic "
replace race=0 if whatisyourethnicitycheckallthata=="Anmerican and Hispanic "
replace race=0 if whatisyourethnicitycheckallthata== ///
"Latino or Hispanic;American"
replace race=0 if whatisyourethnicitycheckallthata== ///
"Latino or Hispanic;american"
replace race=0 if whatisyourethnicitycheckallthata== ///
"Hella Mexican "
replace race=0 if whatisyourethnicitycheckallthata=="Latino or Hispanic;mexican amercian"

replace race=1 if whatisyourethnicitycheckallthata=="Asian, Native Hawaiian or other Pacific Islander"
replace race=1 if whatisyourethnicitycheckallthata=="korean  american"
replace race=1 if whatisyourethnicitycheckallthata=="korean  american"
replace race=1 if whatisyourethnicitycheckallthata=="South Asian"
replace race=1 if whatisyourethnicitycheckallthata=="Korean"
replace race=1 if whatisyourethnicitycheckallthata=="Bangladeshi "
replace race=1 if whatisyourethnicitycheckallthata=="Bangladeshi "
replace race=1 if whatisyourethnicitycheckallthata=="American/Asian"
replace race=1 if whatisyourethnicitycheckallthata=="Asian, Native Hawaiian or other Pacific Islander;Yes I Am"
replace race=1 if whatisyourethnicitycheckallthata=="Asian, Native Hawaiian or other Pacific Islander;Asian BOi"
replace race=1 if whatisyourethnicitycheckallthata=="Asian, Native Hawaiian or other Pacific Islander;American"
replace race=1 if whatisyourethnicitycheckallthata=="Asian, Native Hawaiian, or Other Pacific Islander"
replace race=1 if whatisyourethnicitycheckallthata=="Asian-American"
replace race=1 if whatisyourethnicitycheckallthata=="korean, american"
replace race=1 if whatisyourethnicitycheckallthata== ///
"Asian, Native Hawaiian, or Other Pacific Islander;I'm yellow :D"

replace race=2 if whatisyourethnicitycheckallthata=="Black or African-American"
replace race=2 if whatisyourethnicitycheckallthata=="ERITREAN "
replace race=2 if whatisyourethnicitycheckallthata=="ERITREAN "
replace race=2 if whatisyourethnicitycheckallthata=="Eritrean"
replace race=2 if whatisyourethnicitycheckallthata== ///
"Black or African-American;Nigerian"
replace race=2 if whatisyourethnicitycheckallthata== ///
"Black or African-American;Nigerian "

replace race=3 if whatisyourethnicitycheckallthata=="Latino or Hispanic;White/Caucasian"
replace race=3 if whatisyourethnicitycheckallthata==" Greek and Guatemala "
replace race=3 if whatisyourethnicitycheckallthata==" Greek and Guatemala "
replace race=3 if whatisyourethnicitycheckallthata=="white/Mexican "

replace race=4 if whatisyourethnicitycheckallthata=="Black or African-American;Latino or Hispanic"
replace race=4 if whatisyourethnicitycheckallthata=="black and hispanic"

replace race=5 if whatisyourethnicitycheckallthata=="White/Caucasian"
replace race=5 if whatisyourethnicitycheckallthata=="White/Caucasian;Russian "
replace race=5 if whatisyourethnicitycheckallthata=="White/Caucasian;Russian "
replace race=5 if whatisyourethnicitycheckallthata=="Armenian"

replace race=6 if whatisyourethnicitycheckallthata=="American Indian or Alaska Native"

replace race=7 if whatisyourethnicitycheckallthata=="Black or African-American;White/Caucasian"

replace race=8 if whatisyourethnicitycheckallthata=="American Indian or Alaska Native;Latino or Hispanic"
replace race=8 if whatisyourethnicitycheckallthata=="Black or African-American;belizean"

replace race=9 if whatisyourethnicitycheckallthata=="American Indian or Alaska Native;Asian, Native Hawaiian or other Pacific Islander"
replace race=9 if whatisyourethnicitycheckallthata=="American Indian or Alaska Native;Asian, Native Hawaiian, or Other Pacific Islander"

replace race=10 if whatisyourethnicitycheckallthata=="American Indian or Alaska Native;Black or African-American"
replace race=10 if whatisyourethnicitycheckallthata=="Black or African-American;Indian "

replace race=11 if whatisyourethnicitycheckallthata== ///
"Asian, Native Hawaiian or other Pacific Islander;Latino or Hispanic"
replace race=11 if whatisyourethnicitycheckallthata== ///
"Asian, Native Hawaiian, or Other Pacific Islander;Latino or Hispanic"

replace race=12 if whatisyourethnicitycheckallthata=="Asian, Native Hawaiian or other Pacific Islander;Black or African-American"
replace race=12 if whatisyourethnicitycheckallthata=="African-American,Japanese,and South Korean"
replace race=12 if whatisyourethnicitycheckallthata=="Asian, Native Hawaiian, or Other Pacific Islander;Black or African-American"
replace race=12 if whatisyourethnicitycheckallthata== ///
"Mixed African -American,South Korean,Japanese"

replace race=13 if whatisyourethnicitycheckallthata=="Asian, Native Hawaiian or other Pacific Islander;White/Caucasian"
replace race=13 if whatisyourethnicitycheckallthata=="Asian, Native Hawaiian, or Other Pacific Islander;White/Caucasian"

replace race=14 if whatisyourethnicitycheckallthata=="American Indian or Alaska Native;White/Caucasian"

replace race=15 if whatisyourethnicitycheckallthata=="Caribbean "
replace race=15 if whatisyourethnicitycheckallthata=="Caribbean "

replace race=96 if whatisyourethnicitycheckallthata== ///
"Black or African-American;Indian "

replace race=97 if whatisyourethnicitycheckallthata=="Iranian"
replace race=97 if whatisyourethnicitycheckallthata== ///
"Iranian(Middle Eastern)"

replace race=98 if whatisyourethnicitycheckallthata=="Black or African-American;Latino or Hispanic;asian"
replace race=98 if whatisyourethnicitycheckallthata=="Asian, Native Hawaiian or other Pacific Islander;Black or African-American;White/Caucasian"
replace race=98 if whatisyourethnicitycheckallthata=="American Indian or Alaska Native;Asian, Native Hawaiian or other Pacific Islander;Black or African-American;Latino or Hispanic;White/Caucasian;Decline to answer"
replace race=98 if whatisyourethnicitycheckallthata=="American Indian or Alaska Native;Asian, Native Hawaiian or other Pacific Islander;Black or African-American;Latino or Hispanic;White/Caucasian;german"
replace race=98 if whatisyourethnicitycheckallthata=="American Indian or Alaska Native;Asian, Native Hawaiian or other Pacific Islander;Black or African-American;Latino or Hispanic;White/Caucasian"
replace race=98 if whatisyourethnicitycheckallthata=="biracial"
replace race=98 if whatisyourethnicitycheckallthata=="Asian, Native Hawaiian or other Pacific Islander;Latino or Hispanic;White/Caucasian"
replace race=98 if whatisyourethnicitycheckallthata=="American Indian or Alaska Native;Asian, Native Hawaiian or other Pacific Islander;Latino or Hispanic;White/Caucasian"
replace race=98 if whatisyourethnicitycheckallthata=="Asian, Native Hawaiian or other Pacific Islander;Black or African-American;French"
replace race=98 if whatisyourethnicitycheckallthata=="Asian, Native Hawaiian or other Pacific Islander;Black or African-American;Latino or Hispanic;White/Caucasian;Decline to answer"
replace race=98 if whatisyourethnicitycheckallthata=="Black or African-American;Latino or Hispanic;White/Caucasian"
replace race=98 if whatisyourethnicitycheckallthata=="American Indian or Alaska Native;Black or African-American;Latino or Hispanic;White/Caucasian"
replace race=98 if whatisyourethnicitycheckallthata=="American Indian or Alaska Native;Black or African-American;Latino or Hispanic"
replace race=98 if whatisyourethnicitycheckallthata=="American Indian or Alaska Native;Asian, Native Hawaiian, or Other Pacific Islander;Black or African-American;Latino or Hispanic;White/Caucasian;Decline to answer"
replace race=98 if whatisyourethnicitycheckallthata=="mixed"
replace race=98 if whatisyourethnicitycheckallthata=="American Indian or Alaska Native;Asian, Native Hawaiian, or Other Pacific Islander;Black or African-American;Latino or Hispanic;White/Caucasian"
replace race=98 if whatisyourethnicitycheckallthata=="American Indian or Alaska Native;Asian, Native Hawaiian, or Other Pacific Islander;Latino or Hispanic"
replace race=98 if whatisyourethnicitycheckallthata=="Asian, Native Hawaiian, or Other Pacific Islander;Black or African-American;White/Caucasian"
replace race=98 if whatisyourethnicitycheckallthata=="American Indian or Alaska Native;Black or African-American;Latino or Hispanic;White/Caucasian;Decline to answer;nigro"
replace race=98 if whatisyourethnicitycheckallthata=="American Indian or Alaska Native;Asian, Native Hawaiian, or Other Pacific Islander;Black or African-American;Latino or Hispanic;White/Caucasian;Decline to answer;attack helicopter"
replace race=98 if whatisyourethnicitycheckallthata== ///
"American Indian or Alaska Native;Asian, Native Hawaiian, or Other Pacific Islander;Black or African-American;Latino or Hispanic;White/Caucasian;Decline to answer; And Portrican "
replace race=98 if whatisyourethnicitycheckallthata== ///
"Black or African-American;Latino or Hispanic;Decline to answer"
replace race=98 if whatisyourethnicitycheckallthata== ///
"American Indian or Alaska Native;Asian, Native Hawaiian, or Other Pacific Islander;Black or African-American;Latino or Hispanic;White/Caucasian;Decline to answer;America"
replace race=98 if whatisyourethnicitycheckallthata== ///
"American Indian or Alaska Native;Latino or Hispanic;White/Caucasian"
replace race=98 if whatisyourethnicitycheckallthata== ///
"Asian, Native Hawaiian, or Other Pacific Islander;Black or African-American;Carribean"
replace race=98 if whatisyourethnicitycheckallthata== ///
"American Indian or Alaska Native;Asian, Native Hawaiian, or Other Pacific Islander;Black or African-American"
replace race=98 if whatisyourethnicitycheckallthata== ///
"Asian, Native Hawaiian, or Other Pacific Islander;Black or African-American;Latino or Hispanic;White/Caucasian"
replace race=98 if whatisyourethnicitycheckallthata== ///
"American Indian or Alaska Native;Black or African-American;White/Caucasian"
replace race=98 if whatisyourethnicitycheckallthata== ///
"Asian, Native Hawaiian, or Other Pacific Islander;Black or African-American;Latino or Hispanic"

replace race=99 if whatisyourethnicitycheckallthata=="Decline to answer"
replace race=99 if whatisyourethnicitycheckallthata=="Decline to answer;ahubbabubba"
replace race=99 if whatisyourethnicitycheckallthata=="idk"
replace race=99 if whatisyourethnicitycheckallthata=="idk "
replace race=99 if whatisyourethnicitycheckallthata=="idk "
replace race=99 if whatisyourethnicitycheckallthata=="johan"
replace race=99 if whatisyourethnicitycheckallthata=="Decline to answer;DARK"
replace race=99 if whatisyourethnicitycheckallthata=="i identify as a cripton"
replace race=99 if whatisyourethnicitycheckallthata=="I am American. "
replace race=99 if whatisyourethnicitycheckallthata== ///
"second generation american. "
replace race=99 if whatisyourethnicitycheckallthata== ///
"why the hell does it freaking matter "
replace race=99 if whatisyourethnicitycheckallthata== ///
"Alien : Ex. Jay Won sinnatra"
replace race=99 if whatisyourethnicitycheckallthata=="Brazilian"
replace race=99 if whatisyourethnicitycheckallthata=="belizian and american"
replace race=99 if whatisyourethnicitycheckallthata=="unicorn "
replace race=99 if whatisyourethnicitycheckallthata== ///
"Asian, Native Hawaiian, or Other Pacific Islander;White/Caucasian;Decline to answer"

label define racelab 0 "Latino" 1 "Asian" 2 "Black" 3 "Latino/White" ///
4 "Latino/Black" 5 "White" 6 "Nat Am" 7 "Black/White" 8 "Nat Am/Latino" 9 ///
"Nat Am/Asian" 10 "Nat Am/Black" 11 "Asian/Latino" 12 "Asian/Black" 13 ///
"Asian/White" 14 "Asian/Nat Am" 15 "Caribbean" ///
96 "Black or African-American;Indian " ///
97 "Iranian" 98 ">2 Races" ///
99 "Idk/Decline/Other"
label values race racelab

gen Latino=race
recode Latino (0=1) (1/99=0)


/* Generating numeric variable for grade */
gen grade=.
replace grade=9 if whatgradeareyouin=="Freshman"
replace grade=10 if whatgradeareyouin=="Sophomore"
replace grade=11 if whatgradeareyouin=="Junior"
replace grade=12 if whatgradeareyouin=="Senior"

/* Generating numeric variable for school and labeling values */
gen school=.
replace school=0 if whatschooldoyouattend=="Bright Star Secondary Charter Academy"
replace school=1 if whatschooldoyouattend=="Rise Kohyang High School"
replace school=2 if whatschooldoyouattend=="Valor Academy High School"

label define schoolname 0 "Bright Star Secondary Charter Academy" 1 "Rise Kohyang High School" 2 "Valor Academy High School"
label values school schoolname

// Generating numeric variable for gender at birth
gen birthgender=.
replace birthgender=0 if whatisthegenderonyourbirthcertif=="Male"
replace birthgender=1 if whatisthegenderonyourbirthcertif=="Female"
replace birthgender=99 if whatisthegenderonyourbirthcertif== "Prefer not to say"
replace birthgender=99 if whatisthegenderonyourbirthcertif== "Transformer"
replace birthgender=99 if whatisthegenderonyourbirthcertif=="rock"
replace birthgender=99 if whatisthegenderonyourbirthcertif=="Bird"
replace birthgender=99 if whatisthegenderonyourbirthcertif== ///
"straighter then a ruler   "
replace birthgender=99 if whatisthegenderonyourbirthcertif=="both"
replace birthgender=99 if whatisthegenderonyourbirthcertif==" Car "
replace birthgender=99 if whatisthegenderonyourbirthcertif=="laundry basket"

label define malefemale 0 "Male" 1 "Female" 99 "Prefer not to say"
label values birthgender malefemale

// Generating and labeling values for current gender identity
gen genderidentity=.
replace genderidentity=0 if whatisyourgendernow=="Male"
replace genderidentity=0 if whatisyourgendernow=="I Am Male Person"
replace genderidentity=0 if whatisyourgendernow=="Men"

replace genderidentity=1 if whatisyourgendernow=="Female"

replace genderidentity=2 if whatisyourgendernow=="Non-Binary"
replace genderidentity=2 if whatisyourgendernow=="Non-binary"
replace genderidentity=2 if whatisyourgendernow=="all"
replace genderidentity=2 if whatisyourgendernow=="all "
replace genderidentity=2 if whatisyourgendernow=="all "
replace genderidentity=2 if whatisyourgendernow== ///
"Female. sort of questioning???"
replace genderidentity=2 if whatisyourgendernow=="both "

replace genderidentity=99 if whatisyourgendernow=="Purple "
replace genderidentity=99 if whatisyourgendernow=="Purple "
replace genderidentity=99 if whatisyourgendernow=="apache attack chopper"
replace genderidentity=99 if whatisyourgendernow=="furries"
replace genderidentity=99 if whatisyourgendernow=="helicopter"
replace genderidentity=99 if whatisyourgendernow=="panda corn"
replace genderidentity=99 if whatisyourgendernow=="pine cone"
replace genderidentity=99 if whatisyourgendernow=="wolf"
replace genderidentity=99 if whatisyourgendernow=="Im a fish "
replace genderidentity=99 if whatisyourgendernow=="Iron Man "
replace genderidentity=99 if whatisyourgendernow=="ANIMAL"
replace genderidentity=99 if whatisyourgendernow=="Bird"
replace genderidentity=99 if whatisyourgendernow=="plane"
replace genderidentity=99 if whatisyourgendernow== ///
"I identify as a toaster oven"
replace genderidentity=99 if whatisyourgendernow=="attack helicopter"
replace genderidentity=99 if whatisyourgendernow=="apple orchard "
replace genderidentity=99 if whatisyourgendernow=="Prefer not to say"
replace genderidentity=99 if whatisyourgendernow=="im a dinosaur "
replace genderidentity=99 if whatisyourgendernow=="BEASTMASTER420"

label define genderid 0 "Male" 1 "Female" 2 "Non-binary" 99 "Prefer not to say"
label values genderidentity genderid

/* Generating numeric variable for sexual orientation and labeling values */
gen sexorient=.
replace sexorient=0 if whatisyoursexualorientation=="Heterosexual/straight"
replace sexorient=0 if whatisyoursexualorientation=="I am straight"
replace sexorient=0 if whatisyoursexualorientation=="Straight"
replace sexorient=0 if whatisyoursexualorientation=="Straight "
replace sexorient=0 if whatisyoursexualorientation=="Straight "
replace sexorient=0 if whatisyoursexualorientation=="straight"
replace sexorient=0 if whatisyoursexualorientation=="str8"
replace sexorient=99 if whatisyoursexualorientation=="im not gay"
replace sexorient=99 if whatisyoursexualorientation=="not gay"

replace sexorient=1 if whatisyoursexualorientation=="Bisexual"
replace sexorient=1 if whatisyoursexualorientation=="Pansexual"
replace sexorient=1 if whatisyoursexualorientation=="Pansexual (I Don't Care About Gender)"
replace sexorient=1 if whatisyoursexualorientation=="pansexual/queer"
replace sexorient=1 if whatisyoursexualorientation=="pansexual"
replace sexorient=1 if whatisyoursexualorientation=="Non Binary "
replace sexorient=1 if whatisyoursexualorientation=="Pan-sexual"
replace sexorient=1 if whatisyoursexualorientation=="bilsexual"
replace sexorient=1 if whatisyoursexualorientation=="Pansexual/Demisexual"

replace sexorient=2 if whatisyoursexualorientation=="Homosexual/Gay or Lesbian"
replace sexorient=2 if whatisyoursexualorientation=="Gay asf"
replace sexorient=2 if whatisyoursexualorientation=="Very very very very verrry gay"
replace sexorient=2 if whatisyoursexualorientation=="Male"

replace sexorient=99 if whatisyoursexualorientation=="Prefer not to say"
replace sexorient=99 if whatisyoursexualorientation== ///
"I dont like labels it really does not matter to me  "
replace sexorient=99 if whatisyoursexualorientation== ///
"I dont like labels it really does not matter to me  "
replace sexorient=99 if whatisyoursexualorientation=="virgin"
replace sexorient=99 if whatisyoursexualorientation== ///
"why does it freaking matter to you dimwit "
replace sexorient=99 if whatisyoursexualorientation== ///
"Me❗️"
replace sexorient=99 if whatisyoursexualorientation=="I like noodles "
replace sexorient=99 if whatisyoursexualorientation=="Jalyn"
replace sexorient=99 if whatisyoursexualorientation== ///
"a toaster"

replace sexorient=98 if whatisyoursexualorientation=="i dont know"
replace sexorient=98 if whatisyoursexualorientation=="idk"
replace sexorient=98 if whatisyoursexualorientation=="i dont know yet"

replace sexorient=3 if whatisyoursexualorientation=="Asexual"
replace sexorient=3 if whatisyoursexualorientation=="Asexual "
replace sexorient=3 if whatisyoursexualorientation=="Asexual "
replace sexorient=3 if whatisyoursexualorientation=="aromantic"
replace sexorient=3 if whatisyoursexualorientation=="asexual"

replace sexorient=97 if whatisyoursexualorientation=="Nothing"
replace sexorient=97 if whatisyoursexualorientation=="none"
replace sexorient=97 if whatisyoursexualorientation=="none"
replace sexorient=97 if whatisyoursexualorientation=="nothing "

replace sexorient=96 if whatisyoursexualorientation=="attack helicopter"
replace sexorient=96 if whatisyoursexualorientation=="Attack helicopter"
replace sexorient=96 if whatisyoursexualorientation== ///
"I am only attracted to To people named Bayardo "
replace sexorient=96 if whatisyoursexualorientation== ///
"I am only attracted to To people named Bayardo "
replace sexorient=96 if whatisyoursexualorientation=="salmon bc they kinda thick "
replace sexorient=96 if whatisyoursexualorientation=="poptart"
replace sexorient=96 if whatisyoursexualorientation=="complicated"
replace sexorient=96 if whatisyoursexualorientation=="a lot "
replace sexorient=96 if whatisyoursexualorientation=="I like them thick"

label define gaystraight 0 "Heterosexual" 1 "Bi-sexual" 2 "Homosexual" ///
3 "Asexual" 96 "Non-sense" 97 "None" 98 "Don't know" 99 "Prefer not to say"
label values sexorient gaystraight

*** Creating a Mental Health Knowledge Score where high score = high mental health knowledge ***
*** Note that above I coded "Strongly agree" = 0 and "Strongly disagree" = 4 ***

/* Generating reverse coding of "People with mental illness include famous astronauts..." */
gen Rev_MHKFamous=.
replace Rev_MHKFamous=0 if MHKFamous==4
replace Rev_MHKFamous=1 if MHKFamous==3
replace Rev_MHKFamous=2 if MHKFamous==2
replace Rev_MHKFamous=3 if MHKFamous==1
replace Rev_MHKFamous=4 if MHKFamous==0
label define Rev_LikertSAgreeSDisagree 4 "Strongly agree" 3 "Agree" 2 "Neutral" 1 "Disagree" 0 "Strongly disagree"
label values Rev_MHKFamous Rev_LikertSAgreeSDisagree

/* Generate reverse coding of "Giving medicine can be a useful way to treat mental illness" */
gen Rev_MHKMedicine=.
replace Rev_MHKMedicine=0 if MHKMedicine==4
replace Rev_MHKMedicine=1 if MHKMedicine==3
replace Rev_MHKMedicine=2 if MHKMedicine==2
replace Rev_MHKMedicine=3 if MHKMedicine==1
replace Rev_MHKMedicine=4 if MHKMedicine==0
label values Rev_MHKMedicine Rev_LikertSAgreeSDisagree

/* Generate reverse coding of "Talk therapy is a useful way to treat mental illness" */
gen Rev_MHKTalk=.
replace Rev_MHKTalk=0 if MHKTalk==4
replace Rev_MHKTalk=1 if MHKTalk==3
replace Rev_MHKTalk=2 if MHKTalk==2
replace Rev_MHKTalk=3 if MHKTalk==1
replace Rev_MHKTalk=4 if MHKTalk==0

label values Rev_MHKTalk Rev_LikertSAgreeSDisagree

/* No need to reverse code "Most people with severe forms of mental illness do not get
better, even with treatment */

/* Add up the 4 items to generate a Mental Health Knowledge Composite Score*/
gen MHKSum= Rev_MHKFamous+ Rev_MHKMedicine+ Rev_MHKTalk+ MHKGettingBetter
/* Note that this generates 5 missing values */

/*** *** Creating a Mental Health Attitude Score where high score = favorable
attitudes toward those with mental illness***/

/* Generate reverse coding of "I would be comfortable meeting someone with a
mental illness */
gen Rev_MHAComfortMeeting=.
replace Rev_MHAComfortMeeting=0 if MHAComfortMeeting==4
replace Rev_MHAComfortMeeting=1 if MHAComfortMeeting==3
replace Rev_MHAComfortMeeting=2 if MHAComfortMeeting==2
replace Rev_MHAComfortMeeting=3 if MHAComfortMeeting==1
replace Rev_MHAComfortMeeting=4 if MHAComfortMeeting==0
label values Rev_MHAComfortMeeting Rev_LikertSAgreeSDisagree

/* No need to reverse code other three attitude items:
"Students with mental illness need special programs to learn in school"
"Students with mental illness shouldn't be in regular classes"
"I would be frightened if approached by a person with a mental illness"
 */
 
 /* Add up the 4 items to generate a Mental Health Attitudes Composite Score*/
gen MHASum= Rev_MHAComfortMeeting+ MHASpecialProgram+ MHARegularClasses+ MHAApproached
/* Note that no missing values are generated */

/*** Create Social Distancing Score where high score = low social distance from
those with mental illness ***/

/* Generate reverse coding of
"I would be willing to have someone with mental illness as a neighbor"
"I would be willing to have someone with mental illness in a class with me"
"I would be willing to work on a class project with someone with a mental illness"
"I would be willing to go on a date with someone with a mental illness"
*/

gen Rev_SDNeighbor=.
replace Rev_SDNeighbor=0 if SDNeighbor==4
replace Rev_SDNeighbor=1 if SDNeighbor==3
replace Rev_SDNeighbor=2 if SDNeighbor==2
replace Rev_SDNeighbor=3 if SDNeighbor==1
replace Rev_SDNeighbor=4 if SDNeighbor==0
label values Rev_SDNeighbor Rev_LikertSAgreeSDisagree

gen Rev_SDShareClass=.
replace Rev_SDShareClass=0 if SDShareClass==4
replace Rev_SDShareClass=1 if SDShareClass==3
replace Rev_SDShareClass=2 if SDShareClass==2
replace Rev_SDShareClass=3 if SDShareClass==1
replace Rev_SDShareClass=4 if SDShareClass==0
label values Rev_SDShareClass Rev_LikertSAgreeSDisagree

gen Rev_SDClassProject=.
replace Rev_SDClassProject=0 if SDClassProject==4
replace Rev_SDClassProject=1 if SDClassProject==3
replace Rev_SDClassProject=2 if SDClassProject==2
replace Rev_SDClassProject=3 if SDClassProject==1
replace Rev_SDClassProject=4 if SDClassProject==0
label values Rev_SDClassProject Rev_LikertSAgreeSDisagree

gen Rev_SDDate=.
replace Rev_SDDate=0 if SDDate==4
replace Rev_SDDate=1 if SDDate==3
replace Rev_SDDate=2 if SDDate==2
replace Rev_SDDate=3 if SDDate==1
replace Rev_SDDate=4 if SDDate==0
label values Rev_SDDate Rev_LikertSAgreeSDisagree

/* Add up 4 SD items to get Social Distancing Composite
High score = low social distancing */
gen SDSum= Rev_SDNeighbor+ Rev_SDShareClass+ Rev_SDClassProject+ Rev_SDDate

// Generate a total stigma measure
gen stigma=MHKSum + MHASum + SDSum


/* Reduced gender identity code */
gen genderIDred=.
replace genderIDred=genderidentity if genderidentity<3 | genderidentity>98
label define gIDred 0 "Male" 1 "Female" 2 "Non-binary" 99 "Non-sense/prefer not to say"
label values genderIDred gIDred

/* Reduced race code */
gen race_red=.
replace race_red = 0 if race==0
replace race_red = 1 if race==1
replace race_red = 2 if race==2
replace race_red = 99 if race >=3 
label define race_r 0 "Latino" 1 "Asian" 2 "Black" 99 "Other"
label values race_red race_r

gen race_red2=race_red
recode race_red2 (1/99=1)
label define race_r2 0 "Latino" 1 "Other"
label values race_red2 race_r2 

/* Reduced sex orientation */
gen sexorient_red =.
replace sexorient_red = 0 if sexorient ==0
replace sexorient_red = 1 if sexorient ==1 | sexorient==2 | sexorient==3
replace sexorient_red = 99 if sexorient>95
label define sexo_r 0 "Hetero" 1 "LGBA" 99 "Other"
label values sexorient_red sexo_r

/* Comfort asking adult at school for help with emotional help */
gen helpseek=.
replace helpseek=0 if iwouldfeelcomfortableaskinganadu=="Strongly disagree"
replace helpseek=1 if iwouldfeelcomfortableaskinganadu=="Disagree"
replace helpseek=2 if iwouldfeelcomfortableaskinganadu=="Neutral"
replace helpseek=3 if iwouldfeelcomfortableaskinganadu=="Agree"
replace helpseek=4 if iwouldfeelcomfortableaskinganadu=="Strongly agree"

label define LikertSDisSAgre 0 "Strongly disagree" 1 "Disagree" 2 "Neutral" 3 "Agree" 4 "Strongly agree"
label values helpseek LikertSDisSAgre

// Coding the social contact scale
gen neverMI=.
replace neverMI=0 if ihaveneverobservedapersonwithame=="TRUE"
replace neverMI=1 if ihaveneverobservedapersonwithame=="Don't know/maybe"
replace neverMI=2 if ihaveneverobservedapersonwithame=="FALSE"

gen showMI=.
replace showMI=0 if ihavewatchedashowthatincludedape=="FALSE"
replace showMI=1 if ihavewatchedashowthatincludedape=="Don't know/maybe"
replace showMI=2 if ihavewatchedashowthatincludedape=="TRUE"

gen observedMI=.
replace observedMI=0 if ihaveobservedapersonwithmentalil=="FALSE"
replace observedMI=1 if ihaveobservedapersonwithmentalil=="Don't know/maybe"
replace observedMI=2 if ihaveobservedapersonwithmentalil=="TRUE"

gen classMI=.
replace classMI=0 if ihavebeeninaclasswithapersonwith=="FALSE"
replace classMI=1 if ihavebeeninaclasswithapersonwith=="Don't know/maybe"
replace classMI=2 if ihavebeeninaclasswithapersonwith=="TRUE"

gen friendMI=.
replace friendMI=0 if ihaveafriendwhohasamentalillness=="FALSE"
replace friendMI=1 if ihaveafriendwhohasamentalillness=="Don't know/maybe"
replace friendMI=2 if ihaveafriendwhohasamentalillness=="TRUE"

gen relativeMI=.
replace relativeMI=0 if ihavearelativewhohasamentalillne=="FALSE"
replace relativeMI=1 if ihavearelativewhohasamentalillne=="Don't know/maybe"
replace relativeMI=2 if ihavearelativewhohasamentalillne=="TRUE"

gen livewMI=.
replace livewMI=0 if ilivewithapersonwhohasamentalill=="FALSE"
replace livewMI=1 if ilivewithapersonwhohasamentalill=="Don't know/maybe"
replace livewMI=2 if ilivewithapersonwhohasamentalill=="TRUE"

gen IhaveMI=.
replace IhaveMI=0 if responseoptionalihaveamentalilln=="FALSE"
replace IhaveMI=1 if responseoptionalihaveamentalilln=="Don't know/maybe"
replace IhaveMI=. if responseoptionalihaveamentalilln==""
replace IhaveMI=2 if responseoptionalihaveamentalilln=="TRUE"

//  Cronbach alpha for social contact scale //
alpha neverMI showMI observedMI classMI friendMI relativeMI livewMI IhaveMI, item


gen BC2MMI=.
replace BC2MMI=0 if ihavemetapersonwithmentalillness=="FALSE"
replace BC2MMI=1 if ihavemetapersonwithmentalillness=="Don't know/maybe"
replace BC2MMI=2 if ihavemetapersonwithmentalillness=="TRUE"

label define socialcontact 0 "No contact" 1 "Don't know" 2 "Contact" 99 ///
"No response"
label values neverMI showMI observedMI classMI friendMI ///
relativeMI livewMI IhaveMI BC2MMI socialcontact

/// Labeling knowledge of mental illness
gen knowMI=.
replace knowMI=0 if iknowwhatmentalillnessis=="FALSE"
replace knowMI=1 if iknowwhatmentalillnessis=="Don't know/maybe"
replace knowMI=2 if iknowwhatmentalillnessis=="TRUE"

label define knowmentalillness 0 "False" 1 "Don't know" 2 "True"
label values knowMI knowmentalillness

/// Generating social contact scale
gen contact=.
replace contact=neverMI+showMI+observedMI+classMI+friendMI ///
+relativeMI+livewMI+IhaveMI if IhaveMI!=.

/// alpha of survey items for stigma ///
alpha Rev_MHKFamous Rev_MHKMedicine Rev_MHKTalk MHKGettingBetter ///
Rev_MHAComfortMeeting MHASpecialProgram MHARegularClasses MHAApproached ///
Rev_SDNeighbor Rev_SDShareClass Rev_SDClassProject Rev_SDDate, item

// Generating dichotomous variables for each stigma item
///List of vars such that high score = low stigma
/*
Rev_MHKFamous Rev_MHKMedicine Rev_MHKTalk MHKGettingBetter
Rev_MHAComfortMeeting MHASpecialProgram MHARegularClasses MHAApproached
Rev_SDNeighbor Rev_SDShareClass Rev_SDClassProject Rev_SDDate
*/

///Create dichotomous vars for each of these:

gen diRev_MHKFamous=.
replace diRev_MHKFamous=0 if Rev_MHKFamous<3
replace diRev_MHKFamous=1 if Rev_MHKFamous>2

gen diRev_MHKMedicine=.
replace diRev_MHKMedicine=0 if Rev_MHKMedicine<3
replace diRev_MHKMedicine=1 if Rev_MHKMedicine>2

gen diRev_MHKTalk=.
replace diRev_MHKTalk=0 if Rev_MHKTalk<3
replace diRev_MHKTalk=1 if Rev_MHKTalk>2

gen diMHKGettingBetter=.
replace diMHKGettingBetter=0 if MHKGettingBetter<3
replace diMHKGettingBetter=1 if MHKGettingBetter>2

gen diRev_MHAComfortMeeting=.
replace diRev_MHAComfortMeeting=0 if Rev_MHAComfortMeeting<3
replace diRev_MHAComfortMeeting=1 if Rev_MHAComfortMeeting>2

gen diMHASpecialProgram=MHASpecialProgram
recode diMHASpecialProgram (0/2=0) (3/4=1)

gen diMHARegularClasses=MHARegularClasses
recode diMHARegularClasses (0/2=0) (3/4=1)

gen diMHAApproached=MHAApproached
recode diMHAApproached (0/2=0) (3/4=1)

gen diRev_SDNeighbor=Rev_SDNeighbor
recode diRev_SDNeighbor (0/2=0) (3/4=1)

gen diRev_SDShareClass = Rev_SDShareClass
recode diRev_SDShareClass (0/2=0) (3/4=1)

gen diRev_SDClassProject = Rev_SDClassProject
recode diRev_SDClassProject (0/2=0) (3/4=1)

gen diRev_SDDate = Rev_SDDate
recode diRev_SDDate (0/2=0) (3/4=1)

gen dihelpseek = helpseek
recode dihelpseek (0/2=0) (3/4=1)

gen dimonth = month
recode dimonth (0/2=0) (7/8=1) (3/6=.)

gen diBC2Mfamiliarity = BC2Mfamiliarity
recode diBC2Mfamiliarity (1/3=1)

gen distigma = stigma
recode distigma (0/35=0) (36/48=1)

gen triengagement = BC2Mengagement
recode triengagement (1/3=1) (4/6=2)
label define triengage 0 "No engagement" 1 "Low engagement" 2 "High engagement"
label values triengagement triengage

gen quadengagement = BC2Mengagement
recode quadengagement (1/2=1) (3/4=2) (5/6=3)
label define quadengage 0 "No engagement" 1 "Low engage" 2 "Med engage" ///
3 "High engage"
label values quadengagement quadengage

gen diengage1 = BC2Mengagement
recode diengage1 (1/6 = 1)
label define diengagement 0 "No engagement" 1 "Any engagement"
label values diengage1 diengagement

gen diengage2 = BC2Mengagement
recode diengage2 (0/1 = 0) (2/6 = 1)
label define diengagement26 0 "Low engagement" 1 "High engagement"
label values diengage2 diengagement26

gen diengage3 = BC2Mengagement
recode diengage3 (0/2 = 0) (3/6 = 1)
label values diengage3 diengagement26

gen diengage4 = BC2Mengagement
recode diengage4 (0/3 = 0) (4/6 = 1)
label values diengage4 diengagement26

gen diengage5 = BC2Mengagement
recode diengage5 (0/4 = 0) (5/6 = 1)
label values diengage5 diengagement26

gen diengage6 = BC2Mengagement
recode diengage6 (0/5 = 0) (6 = 1)
label values diengage6 diengagement26


/// Summarizing means of each of these, which gives % with low stigma
sum diRev_MHKFamous diRev_MHKMedicine diRev_MHKTalk diMHKGettingBetter ///
diRev_MHAComfortMeeting diMHASpecialProgram diMHARegularClasses diMHAApproached ///
diRev_SDNeighbor diRev_SDShareClass diRev_SDClassProject diRev_SDDate 


/// Main model right now

/*
regress stigma on c.zmonth##c.BC2Mengagment, robust standard errors ///
with school as fixed effect (too few schools to cluster)
*/


// Propensity score matching

gen Asian=race_red
recode Asian (2/99 = 0)

gen Black=race_red
recode Black (0/1 = 0) (2 = 1) (99 = 0)

gen Other_Race=race_red
recode Other_Race (0/2 = 0) (99 = 1)

gen Rise=school
recode Rise (2 = 0)

gen Valor=school
recode Valor (0/1 = 0) (2 = 1)

gen LGBA=sexorient_red
recode LGBA (99=0)

gen OtherSexOr=sexorient_red
recode OtherSexOr (0/1 = 0) (99 = 1)

gen Female=genderIDred
recode Female (2/99 = 0)

gen NogenderID=genderIDred
recode NogenderID (0/2 = 0) (99 = 1)

gen contact_nomiss =neverMI+showMI+observedMI+classMI+friendMI ///
+relativeMI+livewMI

gen dicontact=contact
recode dicontact (0/8=0) (9/16=1)
label define dic 0 "Low contact" 1 "High contact"
label values dicontact dic

gen Benefits=knowMI +Rev_MHKMedicine + Rev_MHKTalk + MHKGettingBetter

gen Norms=MHASum+SDSum

//////
*********************
*********************
*********************
* HPM 237C Final paper commands

It
//'s Table 1 commands

/* These are generated from sum and tab commands followed by
"if dimonth==1"
*/

// Table 2

// First, looking for colinearity between explanatory vars in engagement model

pwcorr Benefits Norms contact_nomiss BC2Mmember if dimonth==1

// No signs of meaningful collinearity between covariables

// Now for the propensity score matching
// First we set our globals

global $depvar      helpseek
global $preg        diengage4
global $covariates  stigma contact_nomiss BC2Mmember Latino grade ///
                    Rise Valor LGBA OtherSexOr Female NogenderID
		
// Please note that I am having problems with my global commands so I will not use them
// They are just for reference

// To get a sense of the initial regression, we run a regression with margins
// This is without the propensity scoring

***********Diengage 4*****************


regress helpseek diengage4 stigma contact_nomiss BC2Mmember Latino ///
        grade Rise Valor LGBA OtherSexOr Female NogenderID if dimonth==1
graph matrix helpseek stigma contact_nomiss if dimonth==1
pwcorr  diengage4 stigma contact_nomiss BC2Mmember Latino ///
        grade Rise Valor LGBA OtherSexOr Female NogenderID if dimonth==1

// Standardized residuals
regress helpseek diengage4 stigma contact_nomiss BC2Mmember Latino ///
        grade Rise Valor LGBA OtherSexOr Female NogenderID if dimonth==1, beta
		
// Standardized resid plot
capture drop di4stdresidClick
predict di4stdresid if dimonth==1, rstandard
histogram di4stdresid, normal percent xlabel (-5(1)5)
// peak at 0 otherwise normally distributed

// Checking for heteroskedasticity for each X
twoway (scatter di4stdresid diengage4 if dimonth==1), ylabel(-5(1)5) // No heterosk
twoway (scatter di4stdresid stigma if dimonth==1), ylabel(-5(1)5) // No heterosk
twoway (scatter di4stdresid contact_nomiss if dimonth==1), ylabel(-5(1)5) // No heterosk
twoway (scatter di4stdresid BC2Mmember if dimonth==1), ylabel(-5(1)5) // No heterosk
twoway (scatter di4stdresid Latino if dimonth==1), ylabel(-5(1)5) // No heterosk
twoway (scatter di4stdresid grade if dimonth==1), ylabel(-5(1)5) // No heterosk
twoway (scatter di4stdresid Rise if dimonth==1), ylabel(-5(1)5) // No heterosk
twoway (scatter di4stdresid Valor if dimonth==1), ylabel(-5(1)5) // No heterosk
twoway (scatter di4stdresid LGBA if dimonth==1), ylabel(-5(1)5) // No heterosk
twoway (scatter di4stdresid OtherSexOr if dimonth==1), ylabel(-5(1)5) // No heterosk
twoway (scatter di4stdresid Female if dimonth==1), ylabel(-5(1)5) // No heterosk
twoway (scatter di4stdresid NogenderID if dimonth==1), ylabel(-5(1)5) // No heterosk


regress helpseek diengage4 stigma contact_nomiss BC2Mmember Latino ///
        grade Rise Valor LGBA OtherSexOr Female NogenderID if dimonth==1
margins
margins, dydx(diengage4)
// The higher level of engagement is associated wiht a .15 increase in comfort seeking help
// The confidence interval crosses 0

// Now let's make a propensity score for engagement
// Method 1
logistic diengage4 stigma contact_nomiss BC2Mmember Latino grade Rise Valor ///
         LGBA OtherSexOr Female NogenderID if dimonth==1, nolog
// Note that by far the biggest factor influencing engagement in being
// a member in BC2M

estat gof, group(10) table
// Also note that this model does not have a good linear fit, as indicated
// by the Hosmer-Lemeshow test being significant

capture drop pengage4
predict pengage4 if dimonth==1, p

// Method 2:
capture drop p_engage4_2
capture drop stratablock
pscore diengage4 stigma contact_nomiss BC2Mmember Latino grade Rise Valor LGBA OtherSexOr Female NogenderID if dimonth==1, pscore(p_engage4_2) ///
blockid(stratablock) logit comsup

// stratification and nearest neighbor methods to generate ATT

// (Need to have completed method 2 to do this one)
set seed 2019
atts helpseek diengage4, pscore(p_engage4_2) blockid(stratablock) comsup boot reps(10) dots

set seed 2019
attnd helpseek diengage4, pscore(pengage4) comsup boot reps(10) dots

** nearest neighbor drops unmatched samples, while ipw keeps all observations **

// part d, avg treatment effect using -teffects- command, weighted regression

teffects ipw (helpseek) (diengage4 stigma contact_nomiss BC2Mmember Latino grade Rise Valor LGBA OtherSexOr Female NogenderID, logit noconstant) if dimonth==1


*********************************************************************
*** Repeating the above using engagement 0 vs engagement 1-6 as the cutpoint


global $depvar      helpseek
global $preg        diengage1
global $covariates  stigma contact_nomiss BC2Mmember Latino grade ///
                    Rise Valor LGBA OtherSexOr Female NogenderID
		
// Please note that I am having problems with my global commands so I will not use them
// They are just for reference

// To get a sense of the initial regression, we run a regression with margins
// This is without the propensity scoring

regress helpseek diengage1 stigma contact_nomiss BC2Mmember Latino ///
        grade Rise Valor LGBA OtherSexOr Female NogenderID if dimonth==1
pwcorr  diengage1 stigma contact_nomiss BC2Mmember Latino ///
        grade Rise Valor LGBA OtherSexOr Female NogenderID if dimonth==1

// Now diengage1 is no longer meaningfully collinear 
// with BC2M club membership at r = 0.23. So we won't remove club member ship here

// benefits and norms are significant, as is going to school at Rise
// but in terms of effect sizes, other than school, engagement has the largest effect size
// this is still not very big


// Standardized residuals
regress helpseek diengage1 stigma contact_nomiss BC2Mmember Latino ///
        grade Rise Valor LGBA OtherSexOr Female NogenderID if dimonth==1, beta
		
// Standardized resid plot
capture drop di1stdresid
predict di1stdresid if dimonth==1, rstandard
histogram di1stdresid, normal percent xlabel (-5(1)5)
// peak at 0 otherwise normally distributed

// Checking for heteroskedasticity for each X
twoway (scatter di1stdresid diengage4 if dimonth==1), ylabel(-5(1)5) // No heterosk
twoway (scatter di1stdresid stigma if dimonth==1), ylabel(-5(1)5) // No heterosk
twoway (scatter di1stdresid contact_nomiss if dimonth==1), ylabel(-5(1)5) // No heterosk
twoway (scatter di1stdresid BC2Mmember if dimonth==1), ylabel(-5(1)5) // No heterosk
twoway (scatter di1stdresid Latino if dimonth==1), ylabel(-5(1)5) // No heterosk
twoway (scatter di1stdresid grade if dimonth==1), ylabel(-5(1)5) // No heterosk
twoway (scatter di1stdresid Rise if dimonth==1), ylabel(-5(1)5) // No heterosk
twoway (scatter di1stdresid Valor if dimonth==1), ylabel(-5(1)5) // No heterosk
twoway (scatter di1stdresid LGBA if dimonth==1), ylabel(-5(1)5) // No heterosk
twoway (scatter di1stdresid OtherSexOr if dimonth==1), ylabel(-5(1)5) // No heterosk
twoway (scatter di1stdresid Female if dimonth==1), ylabel(-5(1)5) // No heterosk
twoway (scatter di1stdresid NogenderID if dimonth==1), ylabel(-5(1)5) // No heterosk


margins
margins, dydx(diengage1)
// The higher level of engagement is associated wiht a .15 increase in comfort seeking help
// The confidence interval crosses 0

// Now let's make a propensity score for engagement
// Method 1
logistic diengage1 stigma contact_nomiss BC2Mmember Latino grade Rise Valor ///
         LGBA OtherSexOr Female NogenderID if dimonth==1, nolog
// Note that by far the biggest factor influencing engagement in being
// a member in BC2M, but this time by less

estat gof, group(10) table
// Also note that this model DOES have a good linear fit, as indicated
// by the Hosmer-Lemeshow test being significant

capture drop pengage1
predict pengage1 if dimonth==1, p

// Method 2:
capture drop p_engage1_2
capture drop stratablock
pscore diengage1 stigma contact_nomiss BC2Mmember Latino grade Rise Valor LGBA OtherSexOr Female NogenderID if dimonth==1, pscore(p_engage1_2) ///
blockid(stratablock) logit comsup

// note that balancing property IS satisfied in Block 5 for school Valor
// stratification and nearest neighbor methods to generate ATT

// (Need to have completed method 2 to do this one)
set seed 2019
atts helpseek diengage1, pscore(p_engage1_2) blockid(stratablock) comsup boot reps(10) dots

set seed 2019
attnd helpseek diengage1, pscore(pengage1) comsup boot reps(10) dots

** nearest neighbor drops unmatched samples, while ipw keeps all observations **

// part d, avg treatment effect using -teffects- command, weighted regression

teffects ipw (helpseek) (diengage1 stigma contact_nomiss BC2Mmember Latino ///
         grade Rise Valor LGBA OtherSexOr Female NogenderID, logit noconstant) if dimonth==1


**********************diengage 2***************************

global $depvar      helpseek
global $preg        diengage2
global $covariates  stigma contact_nomiss BC2Mmember Latino grade ///
                    Rise Valor LGBA OtherSexOr Female NogenderID
		
// Please note that I am having problems with my global commands so I will not use them
// They are just for reference

// To get a sense of the initial regression, we run a regression with margins
// This is without the propensity scoring

regress helpseek diengage2 stigma contact_nomiss BC2Mmember Latino grade Rise Valor LGBA OtherSexOr Female NogenderID if dimonth==1, robust
pwcorr  diengage2 stigma contact_nomiss BC2Mmember Latino grade Rise Valor LGBA OtherSexOr Female NogenderID if dimonth==1

// diengage2 is not meaningfully collinear 
// with BC2M club membership at r = 0.39. So we won't remove club member ship here

// benefits and norms are significant, as is going to school at Rise
// but in terms of effect sizes, other than school, engagement has the largest effect size
// this is still not very big

margins
margins, dydx(diengage2)
// The higher level of engagement is associated wiht a .30 increase in comfort seeking help
// The confidence interval does not cross 0

// Now let's make a propensity score for engagement
// Method 1
logistic diengage2 stigma contact_nomiss BC2Mmember Latino grade Rise Valor LGBA OtherSexOr Female NogenderID if dimonth==1, nolog
// Note that by far the biggest factor influencing engagement in being
// a member in BC2M, but this time by less

estat gof, group(10) table
// Also note that this model DOES have a good linear fit, as indicated
// by the Hosmer-Lemeshow test being significant

capture drop pengage2
predict pengage2 if dimonth==1, p

// Method 2:
capture drop p_engage2_2
capture drop stratablock
pscore diengage2 stigma contact_nomiss BC2Mmember Latino grade Rise Valor LGBA OtherSexOr Female NogenderID if dimonth==1, pscore(p_engage2_2) ///
blockid(stratablock) logit comsup

// note that balancing property IS NOT satisfied

// stratification and nearest neighbor methods to generate ATT

// (Need to have completed method 2 to do this one)
set seed 2019
atts helpseek diengage2, pscore(p_engage2_2) blockid(stratablock) comsup boot reps(10) dots

set seed 2019
attnd helpseek diengage2, pscore(pengage2) comsup boot reps(10) dots

** nearest neighbor drops unmatched samples, while ipw keeps all observations **

// part d, avg treatment effect using -teffects- command, weighted regression

teffects ipw (helpseek) (diengage2 stigma contact_nomiss BC2Mmember Latino grade Rise Valor LGBA OtherSexOr Female NogenderID, logit noconstant) if dimonth==1


*****diengage 3****************************

global $depvar      helpseek
global $preg        diengage3
global $covariates  stigma contact_nomiss BC2Mmember Latino grade ///
                    Rise Valor LGBA OtherSexOr Female NogenderID
		
// Please note that I am having problems with my global commands so I will not use them
// They are just for reference

// To get a sense of the initial regression, we run a regression with margins
// This is without the propensity scoring

regress helpseek diengage3 stigma contact_nomiss BC2Mmember Latino ///
        grade Rise Valor LGBA OtherSexOr Female NogenderID if dimonth==1
pwcorr  diengage3 stigma contact_nomiss BC2Mmember Latino grade Rise Valor LGBA OtherSexOr Female NogenderID if dimonth==1

// diengage2 is not meaningfully collinear 
// with BC2M club membership at r = 0.39. So we won't remove club member ship here

// benefits and norms are significant, as is going to school at Rise
// but in terms of effect sizes, other than school, engagement has the largest effect size
// this is still not very big

margins
margins, dydx(diengage3)
// The higher level of engagement is associated wiht a .30 increase in comfort seeking help
// The confidence interval does not cross 0

// Now let's make a propensity score for engagement
// Method 1
logistic diengage3 stigma contact_nomiss BC2Mmember Latino ///
         grade Rise Valor LGBA OtherSexOr Female NogenderID if dimonth==1, nolog
// Note that by far the biggest factor influencing engagement in being
// a member in BC2M, but this time by less

estat gof, group(10) table
// Also note that this model DOES have a good linear fit, as indicated
// by the Hosmer-Lemeshow test being significant

capture drop pengage3
predict pengage3 if dimonth==1, p

// Method 2:
capture drop p_engage3_2
capture drop stratablock
pscore diengage3 stigma contact_nomiss BC2Mmember Latino grade Rise Valor LGBA OtherSexOr Female NogenderID if dimonth==1, pscore(p_engage3_2) ///
blockid(stratablock) logit comsup

// note that balancing property IS satisfied

// stratification and nearest neighbor methods to generate ATT

// (Need to have completed method 2 to do this one)
set seed 2019
atts helpseek diengage3, pscore(p_engage3_2) blockid(stratablock) comsup boot reps(10) dots

set seed 2019
attnd helpseek diengage3, pscore(pengage3) comsup boot reps(10) dots

** nearest neighbor drops unmatched samples, while ipw keeps all observations **

// part d, avg treatment effect using -teffects- command, weighted regression

teffects ipw (helpseek) (diengage3 stigma contact_nomiss BC2Mmember Latino ///
         grade Rise Valor LGBA OtherSexOr Female NogenderID, logit noconstant) if dimonth==1


/*
// From Dahai

						 
// part a
regress $depvar i.diengage3 $covariates, robust
margins
margins, dydx($preg)

// part b, propensity score
logit $preg $covariates, nolog
capture drop pengage3
predict pengage3, p

/* other method
capture drop p_engage3
capture drop stratablock
pscore diengage3 $covariates, pscore(p_engage3) ///
blockid(stratablock) logit comsup
*/


// Part c, stratification and nearest neighbor

set seed 2019
atts $depvar $preg, pscore(pengage3) blockid(stratablock) ///
comsup boot reps(10) dots

set seed 2019
attnd $depvar $preg, pscore(pengage3) comsup boot reps(10) dots

** nearest neighbor drops unmatched samples, while ipw keeps all observations **

// part d, avg treatment effect using -teffects- command, weighted regression


teffects ipw ($depvar)($preg $covariates, logit), ate
*/


*********************************************
/* For quant write-up of BC2M
*/
*********************************

*********** alpha of stigma items ****************
bysort dimonth: alpha Rev_MHKFamous Rev_MHKMedicine Rev_MHKTalk ///
                      MHKGettingBetter Rev_MHAComfortMeeting ///
					  MHASpecialProgram MHARegularClasses MHAApproached ///
					  Rev_SDNeighbor Rev_SDShareClass Rev_SDClassProject ///
					  Rev_SDDate if dimonth<2, item

alpha Rev_MHKFamous Rev_MHKMedicine Rev_MHKTalk ///
                      MHKGettingBetter Rev_MHAComfortMeeting ///
					  MHASpecialProgram MHARegularClasses MHAApproached ///
					  Rev_SDNeighbor Rev_SDShareClass Rev_SDClassProject ///
					  Rev_SDDate if dimonth<2, item

************ alpha of engagement items *****************
bysort dimonth: alpha BC2Mfamiliarity BC2Minvolvement if dimonth<2, item

alpha BC2Mfamiliarity BC2Minvolvement if dimonth<2, item

****************************
** Diffs in covars pre- vs post-

tab race_red dimonth if dimonth<2, col chi2
** Not stat sig different

tab genderIDred dimonth if dimonth<2, col chi2
** Not stat sig different

tab sexorient_red dimonth if dimonth<2, col chi2
** stat sig different but not meaningfully different

tab grade dimonth if dimonth<2, col chi2
** Not stat sig different

tab school dimonth if dimonth<2, col chi2
** stat sig diff: more Bright Star, less Valor

tab BC2Mmember dimonth if dimonth<2, col chi2
** stat sig diff, less members completed in spring

logistic dimonth i.race_red i.genderIDred i.sexorient_red i.grade i.school BC2Mmember
** school and other sexual orientation different and BC2Mmember different
estat gof, group(10) table // (Not stat sig, well fit)
lroc // 0.57 = AUC (In this case close to 0.50 desirable)

gen hetero=sexorient_red
recode hetero (0=1) (1/99=0)

logistic dimonth i.race_red i.genderIDred hetero i.grade i.school BC2Mmember
** BC2Mmember and school are only stat sig diff between groups
estat gof, group(10) table // (Not stat sig, well fit)
lroc // 0.56 = AUC (In this case close to 0.50 desirable)

**********Unadjusted, looking at engagement pre vs post********
bysort dimonth: sum BC2Mengagement if dimonth<2
ttesti 1022 0.7103718 1.315272 1031 0.9515034 1.340039
// Engagement increases p<0.01

**********Unadjusted, looking at familiarity pre vs Post*******
bysort dimonth: sum BC2Mfamiliarity if dimonth <2
ttesti 1028 0.3978599 0.7438651 1031 0.6556741 0.8548913 
// Familiarity increase p<0.01

**********Uadjusted, looking at involvement pre vs post********
bysort dimonth: sum BC2Minvolvement if dimonth<2
ttesti 1025 0.3131707 0.711562 1031 0.2958293 0.6452004

// Invovlement did not change

capture drop AvgStigma
gen AvgStigma=(stigma/12)+1

*********Unadjsted, looking at stigma pre vs post
bysort dimonth: sum AvgStigma if dimonth<2
ttesti 1035 3.391063 0.4731841 1031 3.435985 0.5012229

capture drop RevStigma
gen RevStigma=48-stigma
bysort dimonth: sum RevStigma if dimonth<2
ttesti 1035 19.30725 5.67821 1031 18.76819 6.014674


************Bivariates********************
***Stigma*****
bysort dimonth: sum AvgStigma if dimonth<2 & race_red==0
ttesti 

bysort dimonth: sum AvgStigma if dimonth<2 & race_red==1
ttesti 

bysort dimonth: sum AvgStigma if dimonth<2 & race_red==2
ttesti 

bysort dimonth: sum AvgStigma if dimonth<2 & race_red>2
ttesti

bysort dimonth: sum AvgStigma if dimonth<2 & genderIDred==0
ttesti 

bysort dimonth: sum AvgStigma if dimonth<2 & genderIDred==1
ttesti 

bysort dimonth: sum AvgStigma if dimonth<2 & genderIDred==2
ttesti 

bysort dimonth: sum AvgStigma if dimonth<2 & genderIDred>2
ttesti 

bysort dimonth: sum AvgStigma if dimonth<2 & sexorient_red==0
ttesti 

bysort dimonth: sum AvgStigma if dimonth<2 & sexorient_red==1
ttesti

bysort dimonth: sum AvgStigma if dimonth<2 & sexorient_red>1
ttesti 

bysort dimonth: sum AvgStigma if dimonth<2 & grade==9
ttesti 

bysort dimonth: sum AvgStigma if dimonth<2 & grade==10
ttesti 

bysort dimonth: sum AvgStigma if dimonth<2 & grade==11
ttesti 

bysort dimonth: sum AvgStigma if dimonth<2 & grade==12
ttesti 

bysort dimonth: sum AvgStigma if dimonth<2 & school==0
ttesti 

bysort dimonth: sum AvgStigma if dimonth<2 & school==1
ttesti

bysort dimonth: sum AvgStigma if dimonth<2 & school==2
ttesti 

bysort dimonth: sum AvgStigma if dimonth<2 & BC2Mmember==0
ttesti 

bysort dimonth: sum AvgStigma if dimonth<2 & BC2Mmember==1
ttesti

bysort dimonth: sum AvgStigma if dimonth<2 & triengagement==0
ttesti 
// no significant diff

bysort dimonth: sum AvgStigma if dimonth<2 & triengagement==1
ttesti 
// no significant diff

bysort dimonth: sum AvgStigma if dimonth<2 & triengagement==2
ttesti 

****Engagement******
bysort dimonth: sum BC2Mengagement if dimonth<2 & race_red==0
ttesti 730 .6068493 1.214999 739 0.8714479 1.275572

bysort dimonth: sum BC2Mengagement if dimonth<2 & race_red==1
ttesti 120 .975 1.536462 102 1.323529 1.555328

bysort dimonth: sum BC2Mengagement if dimonth<2 & race_red==2
ttesti 43 .9069767 1.324026 45 1.133333 1.254084

bysort dimonth: sum BC2Mengagement if dimonth<2 & race_red>2
ttesti 129 .9844961 1.551131 145 1.041379 1.476087

bysort dimonth: sum BC2Mengagement if dimonth<2 & genderIDred==0
ttesti 519 .6262042 1.259316 522 .7356322 1.147071

bysort dimonth: sum BC2Mengagement if dimonth<2 & genderIDred==1
ttesti 463 .7473002 1.310492 471 1.193206 1.468404

bysort dimonth: sum BC2Mengagement if dimonth<2 & genderIDred==2
ttesti 7 1.857 2.478 10 1.2 1.47573

bysort dimonth: sum BC2Mengagement if dimonth<2 & genderIDred>2
ttesti 33 1.273 1.682 28 0.821 1.701


bysort dimonth: sum BC2Mengagement if dimonth<2 & sexorient_red==0
ttesti 838 .6622912 1.270673 864 .8969907 1.283568

bysort dimonth: sum BC2Mengagement if dimonth<2 & sexorient_red==1
ttesti 83 .8072289 1.541759 96 1.447917 1.685041

bysort dimonth: sum BC2Mengagement if dimonth<2 & sexorient_red>1
ttesti 101 1.029703 1.43844 71 .943662 1.37204

bysort dimonth: sum BC2Mengagement if dimonth<2 & grade==9
ttesti 342 .5906433 1.164844 319 .7711599 1.182012

bysort dimonth: sum BC2Mengagement if dimonth<2 & grade==10
ttesti 272 .7904412 1.348848 262 .9618321 1.329907

bysort dimonth: sum BC2Mengagement if dimonth<2 & grade==11
ttesti 225 .9022222 1.49975 246 1.101626 1.544522

bysort dimonth: sum BC2Mengagement if dimonth<2 & grade==12
ttesti 183 .579235 1.259254 204 1.039216 1.297376

bysort dimonth: sum BC2Mengagement if dimonth<2 & school==0
ttesti 327 .6330275 1.215901 403 .8511166 1.238948

bysort dimonth: sum BC2Mengagement if dimonth<2 & school==1
ttesti 254 .988189 1.51013 235 1.259574 1.498098

bysort dimonth: sum BC2Mengagement if dimonth<2 & school==2
ttesti 441 .6077098 1.244199 393 .870229 1.31551

bysort dimonth: sum BC2Mengagement if dimonth<2 & BC2Mmember==0
ttesti 925 .4605405 .9668811 966 .7650104 1.076194

bysort dimonth: sum BC2Mengagement if dimonth<2 & BC2Mmember==1
ttesti 97 3.092784 1.750491 65 3.723077 1.76341

*********Looking at engagement pre vs post, controlling for school, month
regress BC2Mengagement month i.school if dimonth<2, robust //assuming heteroskedasticity
// Engagement increases, p<0.01
regress BC2Mengagement month i.school i.grade i.race_red i.hetero ///
        i.sexorient_red if dimonth<2, robust
// Engagement still increase, p<0.01
regress BC2Mengagement month i.school i.grade i.race_red i.hetero ///
        i.sexorient_red BC2Mmember if dimonth<2, robust
		
// Looking for interaction of time by BC2Mmembership
regress BC2Mengagement c.month##BC2Mmember i.school i.grade i.race_red i.hetero ///
        i.sexorient_red if dimonth<2, robust // interaction term not sig but small n
		// and same magnitude as month coefficient

regress BC2Mengagement c.zmonth##BC2Mmember i.school i.grade i.race_red i.hetero ///
        i.sexorient_red if dimonth<2, robust // interaction term not sig but small n
        // and same magnitude as month coefficient
		
******Also note this finding in spite of fewer BC2M members responding to survey post

regress BC2Mengagement c.zmonth##BC2Mmember i.school i.grade i.race_red i.hetero ///
        i.sexorient_red stigma if dimonth<2, robust

*******reverse causation: including stigma in regression


************Who is engaged beginning of year/ end of year

bysort dimonth: tab triengagement BC2Mmember if dimonth<2, col


********Looking at familiarity & involvement pre vs post, controlling for school, month
regress BC2Mfamiliarity month i.school if dimonth<2, robust //assuming heterskedasticity
// familiarity goes up by month, p<0.01
regress BC2Minvolvement month i.school if dimonth<2, robust
// no change in involvement by month p >> 0.05

// controlling for month, school, grade, race, gender, sexual orientation
regress BC2Mfamiliarity month i.school i.grade i.race_red i.hetero ///
        i.sexorient_red if dimonth<2, robust
// familiarity still going up by about same amount
regress BC2Minvolvement month i.school i.grade i.race_red i.hetero ///
        i.sexorient_red if dimonth<2, robust
// still no change in involvement by month

// Looking for interaction of time by BC2Mmembership
regress BC2Mfamiliarity c.month##BC2Mmember i.school i.grade i.race_red i.hetero ///
        i.sexorient_red if dimonth<2, robust // interaction term not sig but small n
		// and same magnitude as month coefficient

// Looking for interaction of time by BC2Mmembership
regress BC2Minvolvement c.month##BC2Mmember i.school i.grade i.race_red i.hetero ///
        i.sexorient_red if dimonth<2, robust // interaction term not sig but small n
		// and same magnitude as month coefficient


*****************************************************************
*********Is there an interaction with time and BC2M engagement***
*****************************************************************

regress AvgStigma c.BC2Mengagement##c.month if dimonth<2, robust //Yes p<0.01
regress AvgStigma c.BC2Mfamiliarity##c.month if dimonth<2, robust // Yes p < 0.05
regress AvgStigma c.BC2Minvolvement##c.month if dimonth<2, robust // Yes p < 0.05

/* r between familiarity and involvement is 0.60 (p<0.01), so to avoid
multi-colinearity, added together
*/

// Generating and using standardized variables
sum BC2Mengagement month if dimonth<2
gen zBC2Mengagement=(BC2Mengagement -0.8314661)/1.332911
gen zmonth=(month - 3.929503)/3.575933

regress stigma c.zBC2Mengagement##c.zmonth if dimonth<2, robust //Yes p<0.01

// Controlling for school

regress AvgStigma c.BC2Mengagement##c.month i.school if dimonth<2, robust //Yes p<0.01

// Controlling for all demographic covars

regress AvgStigma c.BC2Mengagement##c.month i.school ///
               i.grade i.sexorient_red i.race_red i.genderIDred if dimonth<2, robust //Yes p<0.05

// men only
			   
regress AvgStigma c.BC2Mengagement##c.month i.school ///
               i.grade i.sexorient_red i.race_red i.genderIDred if dimonth<2 ///
			   & genderIDred==0, robust

// women only
			   
			   
regress AvgStigma c.BC2Mengagement##c.month i.school ///
               i.grade i.sexorient_red i.race_red i.genderIDred if dimonth<2 ///
			   & genderIDred==1, robust

			   
// Using tri-chotomous engagement (standardize, with month, standardized)

sum triengagement if dimonth<2
gen ztriengagement=(triengagement-0.4544569)/0.6145537

regress stigma c.ztriengagement##c.zmonth i.school ///
               i.grade i.hetero i.race_red i.genderIDred if dimonth<2, robust //Yes p<0.05
			   
*********************Doing the interaction level by mmanual OLS regressions at each level**********


regress AvgStigma month i.school i.grade i.sexorient_red i.race_red i.genderIDred ///
        if triengagement==0 & dimonth<2, robust // month not stat sig

regress AvgStigma month i.school i.grade i.sexorient_red i.race_red i.genderIDred ///
        if triengagement==1 & dimonth<2, robust // month not stat sig but coeff increasing
		
regress AvgStigma month i.school i.grade i.sexorient_red i.race_red i.genderIDred ///
        if triengagement==2 & dimonth<2, robust // month stat sig and coeff more increased


		
************Factors associated with low stigma ( high stigma score) in Spring, other than engagement
regress stigma i.school i.grade i.sexorient_red i.race_red i.genderIDred ///
                       BC2Mmember helpseek contact if dimonth==1, robust
					   
************Factors associated with low stigma ( high stigma score) in Fall
regress stigma i.school i.grade i.sexorient_red i.race_red i.genderIDred ///
                       BC2Mmember if dimonth==0, robust

// Final model Controlling for all demographic covars

regress AvgStigma c.BC2Mengagement##c.month i.school ///
               i.grade i.sexorient_red i.race_red i.genderIDred if dimonth<2, robust //Yes p<0.05

margins, at(month==0 BC2Mengagement==0 genderIDred==0)
					   
***********splitting into Knowledge Attitudes Social Distance**************
gen AvgMHK=MHKSum/4+1
gen AvgMHA=MHASum/4+1
gen AvgSD=SDSum/4+1


Running full regression using AvgMHK

regress AvgMHK c.BC2Mengagement##c.month i.school ///
               i.grade i.sexorient_red i.race_red i.genderIDred if dimonth<2, robust
regress AvgMHA c.BC2Mengagement##c.month i.school ///
               i.grade i.sexorient_red i.race_red i.genderIDred if dimonth<2, robust
regress AvgSD c.BC2Mengagement##c.month i.school ///
               i.grade i.sexorient_red i.race_red i.genderIDred if dimonth<2, robust

			   
**************Help-seeking***************
gen helpseek1_5=helpseek+1


pwcorr helpseek contact_nomiss IhaveMI AvgStigma BC2Mmember BC2Mengagement ///
       knowMI BC2MMI AvgMHK AvgMHA AvgSD if dimonth==1

**Stigma items highly correlated, membership and engagement highly correlated

regress helpseek1_5 contact_nomiss IhaveMI AvgStigma BC2Mengagement knowMI ///
        BC2MMI i.race_red i.grade i.school i.genderIDred i.sexorient_red ///
		if dimonth==1, robust
		
regress AvgStigma contact_nomiss IhaveMI BC2Mengagement knowMI ///
        BC2MMI i.race_red i.grade i.school i.genderIDred i.sexorient_red ///
		if dimonth==1, robust
		
regress BC2Mengagement contact_nomiss IhaveMI AvgStigma knowMI BC2MMI ///
        helpseek1_5 i.race_red i.grade i.school i.genderIDred i.sexorient_red ///
		if dimonth==1, robust
		
*****Who is likely to be a BC2M member
logistic BC2Mmember contact_nomiss IhaveMI AvgStigma knowMI ///
         i.race_red i.grade i.school i.genderIDred i.sexorient_red ///
		 if dimonth==1

estat gof, group(10) table // Not stat sig, good
lroc AUC // .74

****************
****************
** Post Rebecca help 2020-01-21**
****************
****************

******* Who is likely to be a BC2M member Fall

logistic BC2Mmember ///
         i.race_red i.grade i.school i.genderIDred i.sexorient_red ///
		 if dimonth==0

estat gof, group(10) table // Not stat sig, good
lroc // .63
// No term is statistically significant in the fall logistic regression
// Lets try Spring

logistic BC2Mmember ///
         i.race_red i.grade i.school i.genderIDred i.sexorient_red ///
		 if dimonth==1
// Also true that no coefficient is stat significant in Spring

// What if we add in Spring co-variate of individuals who have mental illness
logistic BC2Mmember IhaveMI i.genderIDred i.sexorient_red///
         i.race_red i.grade i.school if dimonth==1
estat gof, group(10) table // not stat sig (good)
		 
lroc  //0.74
		 
// I have MI, female, grade 11 terms become significant

// What if we switch out IhaveMI for contact

logistic BC2Mmember contact ///
         i.race_red i.grade i.school i.genderIDred i.sexorient_red ///
		 if dimonth==1
estat gof, group(10) table // not stat sig (good)
		 
lroc  //0.72, about the same as above

// contact, female, grade 11 terms become significant
// note that contact and IhaveMI r = 0.54, not horrible
// Let's try the largest model

logistic BC2Mmember contact IhaveMI knowMI ///
         Latino i.grade i.school i.genderIDred i.sexorient_red ///
		 if dimonth==1
estat gof, group(10) table // not stat sig
lroc  // 0.74


**Main regression model
regress AvgStigma c.BC2Mengagement##c.month i.school ///
               i.grade i.sexorient_red Latino i.genderIDred if dimonth<2, robust

** No engagement
regress AvgStigma c.BC2Mengagement##c.month i.school ///
               i.grade i.sexorient_red Latino i.genderIDred if dimonth<2 ///
			   & triengagement==0, robust

** Low engagement
regress AvgStigma c.BC2Mengagement##c.month i.school ///
               i.grade i.sexorient_red Latino i.genderIDred if dimonth<2 ///
			   & triengagement==1, robust

** High engagement
regress AvgStigma c.BC2Mengagement##c.month i.school ///
               i.grade i.sexorient_red Latino i.genderIDred if dimonth<2 ///
			   & triengagement==2, robust

			   
			   
** Regression model using only not members: interaction term becomes non-sig
regress AvgStigma c.BC2Mengagement##c.month i.school ///
               i.grade i.sexorient_red Latino i.genderIDred ///
			   if dimonth<2 & BC2Mmember==0, robust

** Regression model using only members
regress AvgStigma c.BC2Mengagement##c.month i.school ///
               i.grade i.sexorient_red Latino i.genderIDred ///
			   if dimonth<2 & BC2Mmember==1, robust //Yes p<0.05
			   
****************************************************************************
****************************************************************************
****************  Manuscript  **********************************************
****************************************************************************
****************************************************************************

*****************Methods*******************

***Measures***

/* Stigma
Cronbach alpha pre and post*/

alpha Rev_MHKFamous Rev_MHKMedicine Rev_MHKTalk MHKGettingBetter ///
      Rev_MHAComfortMeeting MHASpecialProgram MHARegularClasses MHAApproached ///
	  Rev_SDNeighbor Rev_SDShareClass Rev_SDClassProject Rev_SDDate if dimonth<2, item
			   
/* Cronbach alpha in fall only */
alpha Rev_MHKFamous Rev_MHKMedicine Rev_MHKTalk MHKGettingBetter ///
      Rev_MHAComfortMeeting MHASpecialProgram MHARegularClasses MHAApproached ///
	  Rev_SDNeighbor Rev_SDShareClass Rev_SDClassProject Rev_SDDate if dimonth==0, item

/* Cronback alpha in spring only */
alpha Rev_MHKFamous Rev_MHKMedicine Rev_MHKTalk MHKGettingBetter ///
      Rev_MHAComfortMeeting MHASpecialProgram MHARegularClasses MHAApproached ///
	  Rev_SDNeighbor Rev_SDShareClass Rev_SDClassProject Rev_SDDate if dimonth==1, item

/* Engagement
Cronbach alpha pre and post */

alpha BC2Mfamiliarity BC2Minvolvement if dimonth<2, item

/* Table 1 variables */
tab Latino dimonth if dimonth<2, col chi2

tab genderIDred dimonth if dimonth<2, col chi2

tab sexorient_red dimonth if dimonth<2, col chi2

tab grade dimonth if dimonth<2, col chi2

tab school dimonth if dimonth<2, col chi2

tab BC2Mmember dimonth if dimonth<2, col chi2

tab triengagement dimonth if dimonth<2, col chi2

tab triengagement dimonth if BC2Mmember==1, col chi2

tab triengagement dimonth if BC2Mmember==0, col chi2

tab IhaveMI if dimonth==1

tab knowMI if dimonth==1

bysort dimonth: sum AvgStigma
ttesti 1035 3.391063 0.4731841 1031 3.435984 0.5012229

/* Who is likely to be a BC2Mmember - supplementary analysis */


logistic BC2Mmember Latino i.genderIDred i.sexorient_red i.grade i.school ///
         IhaveMI if dimonth==1 & genderIDred<2 & sexorient_red<2

estat gof, group(10) table // p > 0.05 (don't need)

lroc // (don't need)

tab Latino BC2Mmember if dimonth==1, col chi2
tab genderIDred BC2Mmember if dimonth==1, col chi2
tab sexorient_red BC2Mmember if dimonth==1, col chi2
tab grade BC2Mmember if dimonth==1, col chi2
tab school BC2Mmember if dimonth==1, col chi2
tab IhaveMI BC2Mmember if dimonth==1, col chi2

/* Hypothesis 1 */

/* pre-regression diagnostics: multi-collinearity */
pwcorr AvgStigma triengagement BC2Mfamiliarity BC2Minvolvement BC2Mmember
/*
involvement and familiarity r > 0.7 with engagement
invovlement r = 0.6 with familiarity, alpha 0.7 above, familiarity and involve combined
BC2M membership moderately correlated r = 0.6 with familiarity
*/

/* Distribution of variables */

histogram AvgStigma, normal percent

/* regression for non-club members vs club members */

**Main regression model**

regress AvgStigma i.triengagement##i.dimonth i.BC2Mmember ///
        Latino i.genderIDred i.sexorient_red i.grade i.school if dimonth<2, robust
				
		
**Main model, club members only**
** interaction term significant **
** sensitivity analysis with only familiarity and only involvement
regress AvgStigma i.triengagement##i.dimonth ///
        Latino i.genderIDred i.sexorient_red i.grade i.school if dimonth<2 ///
		& BC2Mmember==1, robust

regress AvgStigma c.BC2Mfamiliarity##i.dimonth ///
        Latino i.genderIDred i.sexorient_red i.grade i.school if dimonth<2 ///
		& BC2Mmember==1, robust

regress AvgStigma c.BC2Minvolvement##i.dimonth ///
        Latino i.genderIDred i.sexorient_red i.grade i.school if dimonth<2 ///
		& BC2Mmember==1, robust

		
		
**Main model, non club members only**
** interaction term not significant **
** Sensitivity analysis with only familiarity and only involvement **
regress AvgStigma i.triengagement##i.dimonth ///
        Latino i.genderIDred i.sexorient_red i.grade i.school if dimonth<2 ///
		& BC2Mmember==0, robust

regress AvgStigma c.BC2Minvolvement##i.dimonth ///
        Latino i.genderIDred i.sexorient_red i.grade i.school if dimonth<2 ///
		& BC2Mmember==0, robust

regress AvgStigma c.BC2Mfamiliarity##i.dimonth ///
        Latino i.genderIDred i.sexorient_red i.grade i.school if dimonth<2 ///
		& BC2Mmember==0, robust


**Stratified analysis, both members and non-members, by engagement level**
/* No engagement */
regress AvgStigma i.dimonth ///
        Latino i.genderIDred i.sexorient_red i.grade i.school if dimonth<2 ///
		& triengagement==0, robust // no effect pre vs post

/* Low engagement */
regress AvgStigma i.dimonth ///
        Latino i.genderIDred i.sexorient_red i.grade i.school if dimonth<2 ///
		& triengagement==1, robust // no effect pre vs post
		
/* Hi engagement */
regress AvgStigma i.dimonth ///
        Latino i.genderIDred i.sexorient_red i.grade i.school if dimonth<2 ///
		& triengagement==2, robust
// no significant effect pre vs post, but magnitude of B gets larger at each stratum, gets more significant
		


/* Hypothesis 2 */

/* Pre-regression */
pwcorr knowMI contact_nomiss BC2MMI triengagement IhaveMI if dimonth==1

** no variable has r > 0.4 with any other


/* Mediation analysis table 4 */
regress AvgStigma i.triengagement BC2Mmember Latino ///
        I.genderIDred i.sexorient_red i.grade i.school i.IhaveMI ///
        if dimonth==1, robust

regress AvgStigma i.triengagement c.contact i.BC2MMI i.knowMI BC2Mmember Latino ///
        I.genderIDred i.sexorient_red i.grade i.school i.IhaveMI ///
        if dimonth==1, robust

** same as above with BC2MMI and knowMI as continuous vars
regress AvgStigma i.triengagement c.contact c.BC2MMI c.knowMI BC2Mmember Latino ///
        I.genderIDred i.sexorient_red i.grade i.school i.IhaveMI ///
        if dimonth==1, robust


/* appendix: help seeking */
regress helpseek AvgStigma i.triengagement c.contact i.BC2MMI i.knowMI BC2Mmember Latino ///
        I.genderIDred i.sexorient_red i.grade i.school i.IhaveMI ///
        if dimonth==1, robust
		
		

/* Figure 2 
Use the regression below so that you can do margins */

**Main regression model**

regress AvgStigma c.triengagement##i.dimonth i.BC2Mmember ///
        Latino i.genderIDred i.sexorient_red i.grade i.school if dimonth<2, robust
		

// Table 5
logistic BC2Mmember IhaveMI i.genderIDred i.sexorient_red ///
         Latino i.grade i.school if dimonth==1
estat gof, group(10) table // not stat sig (good)
		 
lroc  //0.74
